# Supplementary material for: Flux Balance Analysis Inspired Bioprocess Upgrading for Lycopene Production by a Metabolically Engineered Strain of Yarrowia lipolytica
Source: Metabolites. 2015 Dec 21;5(4):794–813. doi: 10.3390/metabo5040794 (PMC4693195; doi:10.3390/metabo5040794)
Supplement: Supplementary File 1 [file metabolites-05-00794-s001.zip]

Archive with 7 entries (6 files):
- metabolites-99322-supplementary-final/
- metabolites-99322-supplementary-final/Supplementary Figure S1.png
- metabolites-99322-supplementary-final/Supplementary File 1.pdf
- metabolites-99322-supplementary-final/Supplementary File 2.pdf
- metabolites-99322-supplementary-final/Supplementary File 3.pdf
- metabolites-99322-supplementary-final/Supplementary File 4.csv
- metabolites-99322-supplementary-final/Supplementary File 5.pdf
