# Supplementary material for: Flux Balance Analysis Inspired Bioprocess Upgrading for Lycopene Production by a Metabolically Engineered Strain of Yarrowia lipolytica
Source: Metabolites. 2015 Dec 21;5(4):794–813. doi: 10.3390/metabo5040794 (PMC4693195; doi:10.3390/metabo5040794)
Supplement: Supplementary File 1 [file metabolites-05-00794-s001.zip › metabolites-99322-supplementary-final/Supplementary File 4.csv]

		Factor 1	Factor 2	Factor 3	Factor 4	Factor 5	Factor 6	Factor 7	Factor 8	Factor 9	Factor 10	Factor 11	Response 1	Response 2	Response 3	Response 7	Response 8	Response 9	Response 10	Response 11	Response 12	Response 13	Response 14	Response 15	Response 16	Response 17	Response 18	Response 19	Response 20	Response 21	Response 22	Response 23	Response 24	Response 25	Response 26
Std	Run	A:KH2PO4	B:(NH4)2SO4	C:L Lysine	D: L Tryptophan	E:Ergosterol	F:Ethanolamine	G:L Asparagine	H:L isoleucine	J:D glucose	K:D Fructose	L:Thiamine	Biomass EBI 7 days	Lycopene EBI 7days	Lycopene content EBI 7days	act	YALI0B08536g	YALI0B16038g	YALI0B16126g	YALI0C18755g	YALI0C18799g	YALI0D14762g	YALI0D17050g	YALI0D17556g	YALI0E04807g	YALI0E05753g	YALI0E06193g	YALI0E11099g	YALI0F04015g	YALI0F05632g	YALI0F30481g	zwf	crtE	crtB	crtI
		g/L	g/L	g/L	g/L	g/L	g/L	g/L	g/L	g/L	g/L	g/L	g/L	g/L	mg/L
2	1	6	2	10	5	1	3	10	1	20	20	0.6	22.1	22.7726	1.030434389	1	32.73374253	0.015495925	17.70868418	0.004662043	0.022393887	0.047483328	0.008009376	0.004408191	0.003484219	0.028777869	5.483917418	0.289363229	0.019924206	0.002552757	0.01571437	0.741256014	72431.34125	29848.15511	23612.1116
6	2	6	0.5	5	10	0.1	3	10	1	60	60	0.6	21.92	35.0488	1.598941606	1	0.036996789	0.020075368	0.016215976	0.015925335	0.045511909	0.08862876	0.037429265	3.46E-07	0.008403601	0.04830566	0.014480486	0.225884632	0.054199013	0.020277975	0.037147077	0.213009965	15.22355794	15.41362938	7.544634935
11	3	12	0.5	10	10	1	0.3	1	1	60	20	0.6	24.28	37.3593	1.538686161	1	0.020567762	0.004364052	0.019086198	0.006028437	0.038204136	0.056318738	0.017290542	1.94E-07	0.004407077	0.064682685	0.008192689	0.037786886	0.030634325	0.009838574	0.040572859	1.23111799	6.688985462	10.8281657	4.892491554
12	4	6	0.5	5	5	0.1	0.3	1	1	20	20	0.006	11.34	43.5568	3.840987654	1	0.168489261	0.011925028	0.037513161	0.007286605	0.038923782	0.044215929	0.055060399	5.64E-07	0.002931093	0.11144055	0.007605398	0.096601146	0.029780478	0.015705951	0.031300093	0.958352368	11.02012375	12.99796765	2.972675286
9	5	12	2	10	5	0.1	0.3	10	1	60	60	0.006	24.56	42.827	1.743770358	1	0.038572665	0.008989644	0.202374834	0.028678119	0.020397444	0.195569758	0.003859141	3.00E-07	0.039364673	0.09949089	0.018511819	0.023324629	0.061216084	0.046092795	0.034801552	0.347663253	29.41748043	21.40069425	18.14022793
3	6	12	0.5	10	10	0.1	3	10	10	20	20	0.006	21.24	27.912	1.314124294	1	0.044084946	0.020636333	0.001375876	0.38930672	0.030866457	0.171417531	0.019309987	1.54E-06	0.049588624	0.130733879	0.092772926	0.029805394	0.065162306	0.040900097	0.042881722	2.510783079	39.84898379	60.0725668	12.89505093
10	7	6	2	10	10	0.1	0.3	1	10	20	60	0.6	33.58	26.7868	0.797701013	1	0.038184547	0.005701812	0.044701051	0.136659363	0.011735734	0.105434728	0.011466417	6.76E-07	0.017674278	0.061967492	0.015430958	0.018563205	0.030615832	0.004473265	0.047492975	1.062498145	7.819602369	35.64886658	7.994356727
8	8	12	2	5	5	0.1	3	1	10	60	20	0.6	17.6	38.30785	2.176582386	1	0.003527304	0.015934933	0.00369157	0.005584544	0.015721477	0.023670177	0.010601118	0.005571293	0.002747452	0.027476355	0.001521907	0.138685371	0.011969904	0.002177153	0.005007274	0.302841495	44186.15713	32835.25436	24578.76047
5	9	6	0.5	10	5	1	3	1	10	60	60	0.006	21.32	26.9468	1.263921201	1	0.005307344	0.014252276	0.003094221	0.004372611	0.017905738	0.084806336	0.010689419	0.005060721	0.003551622	0.036899735	0.002116249	0.203830249	0.004019762	0.384558318	162.4319283	5477.957538	104368.593	42910.56538	24475.3027
4	10	6	2	5	10	1	0.3	10	10	60	20	0.006	17.44	42.1982	2.41962156	1	0.019272027	0.011842006	0.027352373	0.010189348	0.038602057	0.063552331	0.01770275	8.65E-07	0.00592561	0.08643413	0.009570546	0.149520905	0.033097953	0.011751581	0.02375701	1.02545153	10.66636107	5.685712645	5.087200664
7	11	12	0.5	5	5	1	0.3	10	10	20	60	0.6	19.94	44.5743	2.235421264	1	0.021196608	0.012198763	0.027536039	0.007478789	0.031134268	0.055508168	0.019059633	1.12E-06	0.004565132	0.070278682	0.007249338	0.128611176	0.037974583	0.01284166	0.03003992	0.732605029	11.22268748	7.619991193	3.108625398
1	12	12	2	5	10	1	3	1	1	20	60	0.006	25.1	58.2096	2.31910757	1	0.022978072	0.018829184	0.034814263	0.013368486	0.044278797	0.057791899	0.025137839	1.80E-07	0.007290551	0.088940589	0.013466343	0.140482879	0.046015038	0.01966919	0.038394815	0.837754814	8.96744366	2.046485801	5.789654212
